# Supplementary material for: Effects of Polyvinyl Chloride (PVC) Microplastic Particles on Gut Microbiota Composition and Health Status in Rabbit Livestock
Source: Int J Mol Sci. 2024 Nov 25;25(23):12646. doi: 10.3390/ijms252312646 (PMC11641588; doi:10.3390/ijms252312646)
Supplement: Supplementary file 1 [file ijms-25-12646-s001.zip]

Archive with 13 entries (11 files):
- Papp et al_supplementary figures/
- Papp et al_supplementary figures/Suppl Fig S1_organs weight values Papp et al.pdf
- Papp et al_supplementary figures/Suppl Fig S2_E2 levels Papp et al.pdf
- Papp et al_supplementary figures/Suppl Fig S3_TNFalfa levels Papp et al.pdf
- Papp et al_supplementary figures/Suppl Fig S4_microbiota changes Papp et al.pdf
- Papp et al_supplementary figures/Suppl Fig S5_genus-level bar charts Papp et al.pdf
- Papp et al_supplementary tables/
- Papp et al_supplementary tables/Table S1 PVC_mycotoxin content Papp et al.pdf
- Papp et al_supplementary tables/Table S2 Rabbit body mass Papp et al.xlsx
- Papp et al_supplementary tables/Table S3 macroscopic alterations Papp et al.xlsx
- Papp et al_supplementary tables/Table S4 Photos alterations Papp et al.xlsx
- Papp et al_supplementary tables/Table S5 blood analyses Papp et al.pdf
- Papp et al_supplementary tables/Table S6 p values Papp et al.xlsx
