# Supplementary material for: Effects of Polyvinyl Chloride (PVC) Microplastic Particles on Gut Microbiota Composition and Health Status in Rabbit Livestock
Source: Int J Mol Sci. 2024 Nov 25;25(23):12646. doi: 10.3390/ijms252312646 (PMC11641588; doi:10.3390/ijms252312646)
Supplement: Supplementary file 1 [file ijms-25-12646-s001.zip › Papp et al_supplementary tables/Table S2 Rabbit body mass Papp et al.xlsx]

## Sheet: body mass
Supplementary Table S2
Changes in body weight during the feeding experiment (g)
Rabbit ID	treatment group	weight_at start	weight week 1	weight week 2	weight week 3	weight_ week 4 final	change in body weight (final-start)
445	P1	3749	4082	4125	4255	4335	586
446	P1	3702	3529	3575	4046	4089	387
449	P1	4100	4619	4686	4768	4638	538
450	P1	3697	3572	4075	4159	4209	512
451	P1	3520	4164	4268	4350	4423	903
453	P1	3550	3766	3644	3676	4530	980
	total mass of the group (g)	22318	23732	24373	25254	26224	3906
	mean	3719.67	3955.33	4062.17	4209	4370.67	651
	standard deviation	207.361	415.834	411.787	359.899	203.144	235.693
454	P2	3618	4709	4182	4232	4376	758
456	P2	3503	3355	3397	3517	3558	55
457	P2	3529	3569	4123	4180	4416	887
459	P2	3562	3678	4025	4128	4146	584
460	P2	4304	4370	4529	4447	4728	424
461	P2	3705	4015	4146	4223	4328	623
	total mass of the group (g)	22221	23696	24402	24727	25552	3331
	mean	3703.5	3949.33	4067	4121.17	4258.67	555.167
	standard deviation	302.848	515.727	370.597	315.388	391.722	291.225
467	C	4202	4658	3664	4565	4008	-194
466	C	4374	4034	4145	4266	4416	42
464	C	3335	4525	4698	4686	5159	1824
663	C	3549	4539	4562	4698	4603	1054
469	C	3199	4076	4163	4281	4274	1075
468	C	3734	3465	3526	3619	3668	-66
	total mass of the group (g)	22393	25297	24758	26115	26128	3735
	mean	3732.17	4216.17	4126.33	4352.5	4354.67	622.5
	standard deviation	470.798	449.866	467.43	406.538	511.973	813.909
Abbreviations:
P1	Low dose microplastic diet
P2	High dose microplastic diet
C	Control no microplastic diet
