# Supplementary material for: Effects of Polyvinyl Chloride (PVC) Microplastic Particles on Gut Microbiota Composition and Health Status in Rabbit Livestock
Source: Int J Mol Sci. 2024 Nov 25;25(23):12646. doi: 10.3390/ijms252312646 (PMC11641588; doi:10.3390/ijms252312646)
Supplement: Supplementary file 1 [file ijms-25-12646-s001.zip › Papp et al_supplementary tables/Table S3 macroscopic alterations Papp et al.xlsx]

## Sheet: Munka1
Supplementary Table S3 Macroscopic alterations of organs
treatment	Rabbit ID	liver	kidney	Peyer plaque, lymph node	small intestine, mucosa	caecum	large intestine and rectum	spleen
P1	445	Slightly swollen	normal, no alteration	Moderate swelling in the intestinal lymph node	Slightly dilated, mucous membrane swollen, intestinal veins dilated like branches	Coecum slightly enlarged	normal, no alteration	normal, no alteration
P1	446	normal, no alteration	normal, no alteration	Slightly swollen	Vascularly infiltrated, mucous membrane slightly swollen, slightly thicker, pulpy mucilaginous intestinal contents	Coecum stunted, its veins dilated	normal, no alteration	Slightly swollen
P1	449	Slightly swollen	normal, no alteration	Moderate swelling in the intestinal lymph node, Peyer plaque slightly swollen	Vascularly infiltrated, mucous membrane slightly swollen, slightly thicker, pulpy mucilaginous intestinal contents	normal, no alteration	normal, no alteration	Slightly swollen
P1	450	normal, no alteration	normal, no alteration	normal, no alteration	Vascularly infiltrated, mucous membrane slightly swollen	normal, no alteration	normal, no alteration	Slightly swollen
P1	451	normal, no alteration	normal, no alteration	Moderate swelling in the intestinal lymph node, Peyer plaque slightly swollen	Intestinal veins moderately dilated mucous membrane slightly swollen	normal, no alteration	normal, no alteration	Slightly swollen
P1	453	swollen	normal, no alteration	normal, no alteration	Intestinal veins slightly dilated mucous membrane slightly swollen	normal, no alteration	normal, no alteration	Slightly swollen
treatment	Rabbit ID	liver	kidney	Peyer plaque, lymph node	small intestine, mucosa	caecum	large intestine and rectum	spleen
P2	454	Slightly swollen	normal, no alteration	normal, no alteration	Slightly dilated, mucous membrane swollen, intestinal veins dilated like branches	normal, no alteration	normal, no alteration	normal, no alteration
P2	456	Slightly swollen	normal, no alteration	normal, no alteration	Vascularly infiltrated, mucous membrane slightly swollen	normal, no alteration	normal, no alteration	Slightly swollen
P2	457	normal, no alteration	normal, no alteration	Moderate swelling in the intestinal lymph node	Slightly gassy, mucous membrane slightly swollen	normal, no alteration	normal, no alteration	Slightly swollen
P2	459	Swollen	normal, no alteration	normal, no alteration	Duodenum: mildly swollen, looped contents, intestinal veins moderately dilated	normal, no alteration	normal, no alteration	Slightly swollen
P2	460	normal, no alteration	normal, no alteration	normal, no alteration	Duodenum slightly gassy, swollen mucous membranes, fawn-like dilated veins, swollen lymph nodes	normal, no alteration	normal, no alteration	Moderately swollen
P2	461	Swollen	normal, no alteration	Moderate swelling in the intestinal lymph node, Peyer plaque slightly swollen	Intestinal veins strongly dilated, mucous membranes flushed, swollen	normal, no alteration	normal, no alteration	Slightly swollen		19
treatment	Rabbit ID	liver	kidney	Peyer plaque, lymph node	small intestine, mucosa	caecum	large intestine and rectum	spleen
C	464	normal, no alteration	normal, no alteration	Moderate swelling in the intestinal lymph node, Peyer plaque slightly swollen	normal, no alteration	Veins dilated	normal, no alteration	normal, no alteration
C	466	normal, no alteration	normal, no alteration	Moderate swelling in the intestinal lymph node	normal, no alteration	normal, no alteration	normal, no alteration	normal, no alteration
C	467	normal, no alteration	normal, no alteration	Swelling in the intestinal lymph node	normal, no alteration	normal, no alteration	normal, no alteration	Slightly swollen
C	468	normal, no alteration	Slightly swollen	Moderate swelling in the intestinal lymph node	normal, no alteration	Veins dilated	normal, no alteration	Slightly swollen
C	469	normal, no alteration	normal, no alteration	Moderate swelling in the intestinal lymph node	Flushed, small intestine dilated, intestinal veins dilated like branches, mucosa slightly swollen	normal, no alteration	normal, no alteration	normal, no alteration
C	663	swollen	normal, no alteration	Moderate swelling in the intestinal lymph node	normal, no alteration	Veins dilated	normal, no alteration	Slightly swollen
treatment	Rabbit ID	liver	kidney	Peyer plaque, lymph node	small intestine, mucosa	caecum	large intestine and rectum	spleen
	Alterations are detected
	normal, no alteration
