# Supplementary material for: Effects of Polyvinyl Chloride (PVC) Microplastic Particles on Gut Microbiota Composition and Health Status in Rabbit Livestock
Source: Int J Mol Sci. 2024 Nov 25;25(23):12646. doi: 10.3390/ijms252312646 (PMC11641588; doi:10.3390/ijms252312646)
Supplement: Supplementary file 1 [file ijms-25-12646-s001.zip › Papp et al_supplementary tables/Table S4 Photos alterations Papp et al.xlsx]

## Sheet: Photos alterations
Supplementary Table S4 Macroscopic alterations of organs
	P1 low dose		P2 high dose		Control
	abnormal	healty	abnormal	healty	abnormal	healty
intestine	445 bél2.JPG	453 teríték_DSCF8377.JPG	459 teríték_DSCF8422.JPG	no healthy intestine	469 bél2.JPG	467 teríték.JPG
liver	445 máj.JPG	446 máj3.JPG	460 máj_DSCF8454.JPG	457 máj_DSCF8418.JPG	663 máj3.JPG	464 máj.JPG
spleen	449 lép.JPG	445 lép.JPG	457 lép_DSCF8413.JPG	461 lép_DSCF8465.JPG	467 lép2.JPG	466 lép.JPG
kidney	no macroscopic alteration	445 vese.JPG	no macroscopic alteration	460 vese_DSCF8441.JPG	468 vese.JPG	464 vesék.JPG
