# Supplementary material for: Effects of Polyvinyl Chloride (PVC) Microplastic Particles on Gut Microbiota Composition and Health Status in Rabbit Livestock
Source: Int J Mol Sci. 2024 Nov 25;25(23):12646. doi: 10.3390/ijms252312646 (PMC11641588; doi:10.3390/ijms252312646)
Supplement: Supplementary file 1 [file ijms-25-12646-s001.zip › Papp et al_supplementary tables/Table S6 p values Papp et al.xlsx]

## Sheet: Supplementary Table 1
Supplementary Table S6 Significant changes in intestinal sections between treatment groups
Genus	Intestinal section	Significant difference (p<0.05) using the Bonferroni correction	Related non-significant changes
Eggerthella	Ileum	P1 > P2, p=0.031	C > P2, p=0.064
Eggerthella	Faeces	P1 > P2, p=0.007
Flavobacteriaceae uncultured	Ileum	P2 > P1, p=0.035
Flavobacteriaceae uncultured	Coecum	P2 > P1, p=0.015
Flavobacteriaceae uncultured	Faeces	P2 > P1, p=0.020
Odoribacter	Coecum	P2>C, p=0.028 P2>P1, p=0.014
Odoribacter	Faeces	P2>C, p=0.017 P2>P1, p=0.033
Alistipes	Coecum	P2 > C, p=0.012
Alistipes	Faeces	P2 > C, p=0.012	P2>P1, p=0.067
Clostridiales vadinBB60 group; D_5__uncultured bacterium	Coecum	C > P1, p=0.028
Clostridiales vadinBB60 group; D_5__uncultured bacterium	Faeces	C > P2, p=0.003, C > P1, p=0.007
Fusicatenibacter	Coecum	C > P2, p=0.045	C > P1, p=0.1
Ruminococcaceae UCG-005	Coecum	P2 > C, p=0.045
Ruminococcaceae UCG-007	Faeces	P1 > P2, p=0.021
Ruminococcaceae NK4A214 group	Faeces	P1 > P2, p=0.048
Oxalobacter	Coecum	C > P2, p=0.048
Rikenella	Faeces	P2>C, p=0.037 P2>P1, p=0.033
Clostridiales; D_4__Family XIII; D_5__Family XIII AD3011 group	Faeces	C > P2, p=0.015	C > P1, p=0.1
Phascolarctobacterium	Faeces	P2 > C, p=0.004	P1 > C, p=0.094
C= control group
P1= low PVC content group
P2= high PVC content group
